# Supplementary material for: Increased Plasma Levels of ACE and Ang II in Prediabetes May Contribute to Adipose Tissue Dysfunction
Source: Int J Mol Sci. 2025 Jun 9;26(12):5517. doi: 10.3390/ijms26125517 (PMC12192874; doi:10.3390/ijms26125517)
Supplement: Supplementary file 1 [file ijms-26-05517-s001.zip]

Archive with 1 entries (1 files):
- ijms-3576141-supplementary.pdf
